# Supplementary material for: Estimation of basic reproduction number (R0) of African swine fever (ASF) in mid-size commercial pig farms in Vietnam
Source: Front Vet Sci. 2022 Sep 29;9:918438. doi: 10.3389/fvets.2022.918438 (PMC9556723; doi:10.3389/fvets.2022.918438)
Supplement: Supplementary file 1 [file Table_1.XLSX]

## Sheet: Sheet
Supplement Table 1. Detailed information on disease investigation of ASF outbreaks in HY1 and HY2 farms (26.05.2019)
No	Farm name	Type of pig	Capacity		Week 1							Week 2							Week 3
			Estimate	Actual	D1	D2	D3	D4	D5	D6	D7	D8	D9	D10	D11	D12	D13	D14	D15	D16	D17	D18	D19	D20
1	HY1	Sow	400	384	2	2	1	3	2	4	5	8	6	4	7	10	Culled
		Fattening	2000	1682	1	4	2	6	10	1	5	1	5	4	7	12	31	35	32	25	56	Culled
2	HY2	Sow	200	192	1	3	2	1	4	5	2	5	9	1	Culled
		Fattening	1000	981	2	4	3	5	6	17	3	8	20	21	14	16	14	27	13	19	24	41	Culled
